# Supplementary material for: The fate of the Arctic seaweed Fucus distichus under climate change: an ecological niche modeling approach
Source: Ecol Evol. 2016 Feb 16;6(6):1712–24. doi: 10.1002/ece3.2001 (PMC4801954; doi:10.1002/ece3.2001)
Supplement: Supplementary file 2 — Table S1. Occurrence records of Fucus distichus. Table S2. Sources of grids of the 26 environmental variables. Table S3. Variable selection process. Table S4. Suitable coastlengths for F. distichus. Table S5. Niche identities between F. distichus/and three temperate macroalgal species. Table S6. Environmental conditions at distribution edges of F. distichus. [file ECE3-6-1712-s002.xlsx]

## Sheet: Supporting Tables
Ecology and Evolution
SUPPORTING INFORMATION – TABLES
The fate of the Arctic seaweed Fucus distichus under climate change: an ecological niche modeling approach
Jueterbock A., Smolina I., Coyer J.A. and Hoarau G.
Table S1: Occurrence records of Fucus distichus.
Table S2: Sources of grids of the 26 environmental variables.
Table S3: Variable selection process.
Table S4: Suitable coastlengths for F. distichus.
Table S5: Niche identities between F. distichus and three temperate macroalgal species.
Table S6: Environmental conditions at distribution edges of F. distichus.

## Sheet: Table S1
Table S1 Occurrence records of Fucus distichus.
Location	Country	Region	Reference	Species	longitude	latitude	Remaining after thinning	Intro-duced
Skutulstjordur	Iceland	Arctic	Rice et al. (1985)	F. distichus; F. evanescens	-23.0503	66.0856	yes	no
Isafjörður	Iceland	Arctic	Coyer et al. (2011)	F. distichus (including F. evanescens and F. gardneri)	-23.1174	66.0859	no	no
Thorshofn	Iceland	Arctic	Own observation (Coyer, J.A.)	F. distichus (including F. evanescens and F. gardneri)	-17.2598	66.1262	yes	no
Skarfaflos	Iceland	Arctic	Own observation (Coyer, J.A.)	F. distichus (including F. evanescens and F. gardneri)	-16.9801	66.1828	no	no
Ytriunga	Iceland	Arctic	Own observation (Coyer, J.A.)	F. distichus (including F. evanescens and F. gardneri)	-15.3009	66.2024	no	no
Sandvik	Iceland	Arctic	Rice et al. (1985)	F. distichus; F. evanescens	-17.095	66.2033	yes	no
Bodø	Norway	Arctic	Smolina (2012)	F. distichus	14.5545	67.2772	yes	no
Murmansk	Russia	Arctic	Makarov (2007)	F. distichus	33.0366	68.9951	no	no
Kolsky Gulf	Russia	Arctic	Makarov (2007)	F. distichus	33.0772	69.0578	no	no
Murmansk	Russia	Arctic	Makarov (2007)	F. distichus	33.27	69.0705	no	no
Porchniha Bay	Russia	Arctic	Makarov (2007)	F. distichus	36.301	69.0739	yes	no
Dalnezelenecky Bay	Russia	Arctic	Obluchinskaja et al. (2002); Makarov (2007)	F. distichus	36.0481	69.0872	no	no
Jarnishiy Bay	Russia	Arctic	Makarov (2007)	F. distichus	36.1008	69.1104	no	no
Oskar Bay	Russia	Arctic	Makarov (2007)	F. distichus	36.07	69.1178	no	no
Priboiny Bay	Russia	Arctic	Makarov (2007)	F. distichus	36.0491	69.1213	no	no
Krasnaja Skala	Russia	Arctic	Makarov (2007)	F. distichus	36.0655	69.1354	no	no
Teribersky Bay	Russia	Arctic	Makarov (2007)	F. distichus	35.1563	69.2037	no	no
Olenya Bay	Russia	Arctic	Voskoboinikov et al. (2009)	F. distichus	33.3792	69.2213	no	no
Disko Island	Canada	Arctic	Coyer et al. (2011)	F. distichus (including F. evanescens and F. gardneri)	-53.5627	69.2398	yes	no
Qeqertaussaq	Greenland	Arctic	Own observation (Coyer, J.A.)	F. distichus (including F. evanescens and F. gardneri)	-53.5627	69.2398	yes	no
Ura-Guba	Russia	Arctic	Makarov (2007)	F. distichus	32.8558	69.3059	no	no
Tromsø south	Norway	Arctic	Rice et al. (1985)	F. distichus; F. evanescens	19.0692	69.6189	yes	no
Sommarøy	Norway	Arctic	Rice et al. (1985)	F. distichus; F. evanescens	18.0645	69.6215	yes	no
Tromsø	Norway	Arctic	Coyer et al. (2011)	F. distichus (including F. evanescens and F. gardneri)	18.953	69.6304	yes	no
Liinahamari	Russia	Arctic	Makarov (2007)	F. distichus	31.3696	69.6419	yes	no
Tromsø north	Norway	Arctic	Rice et al. (1985)	F. evanescens	19.0167	69.7022	yes	no
Grense-Jakobselv	Norway	Arctic	Coyer et al. (2006); own observation	F. distichus; F. distichus var. anseps	30.7944	69.7919	no	no
Kirkenes	Norway	Arctic	Coyer et al. (2006); Coyer et al. (2011)	F. evanescens	30.3225	69.8353	no	no
Hammerfest	Norway	Arctic	Coyer et al. (2011)	F. distichus (including F. evanescens and F. gardneri)	23.659	70.6667	yes	no
Cape Hatt; northern Baffin Island; Nunavut	Canada	Arctic	Cross et al. (1987)	Fucus distichus L. subsp. evanescens (C. Ag.) Powell	-79.8858	72.4226	yes	no
Cunningham Inlet	Canada	Arctic	Sokoloff, P.; pers. comm	F. distichus	-92.7226	74.0987	yes	no
Daneborg	Greenland	Arctic	Kühl et al. (2001)	F. evanescens	-20.24	74.3164	yes	no
Svalbard	Norway	Arctic	Weslawski et al. (1993)	F. distichus	16.8926	76.5632	yes	no
Homsund; Svalbard	Norway	Arctic	Coyer et al. (2006); Coyer et al. (2011)	F. distichus	15.5429	76.9754	no	no
Svalbard	Norway	Arctic	Weslawski et al. (1993)	F. distichus	23.0535	77.2811	yes	no
Kapp Lyell; Svalbard	Norway	Arctic	Weslawski et al. (1993)	F. distichus	14.2231	77.5751	no	no
Barentsburg; Svalbard	Norway	Arctic	Own observation (Coyer, J.A.)	F. distichus (including F. evanescens and F. gardneri)	14.2746	78.0369	no	no
Kapp Lee; Svalbard	Norway	Arctic	Weslawski et al. (1993)	F. distichus	20.8065	78.0458	yes	no
Svalbard	Norway	Arctic	Fredriksen & Kile (2012)	F. distichus; F. evanescens	13.6542	78.0803	yes	no
Skansebukta; Svalbard	Norway	Arctic	Smolina (2012)	F. distichus	15.3461	78.2418	no	no
Svalbard	Norway	Arctic	Frederiksen & Kile (2012)	F. distichus; F. evanescens	13.9529	78.2484	yes	no
Gipsvika; Svalbard	Norway	Arctic	Weslawski et al. (1993)	F. distichus	16.4841	78.41	yes	no
Grumantbyen; Svalbard	Norway	Arctic	Smolina (2012)	F. distichus	16.0917	78.5243	no	no
Alexandra Fiord; Ellesmere Island	Canada	Arctic	Rice et al. (1985)	F. evanescens	-75.8949	78.8648	yes	no
Ny-Ålesund; Svalbard	Norway	Arctic	Aguilera et al. (1999); Dummermuth et al. (2003); Own observation (Coyer, J.A.); Karsten (2007)	F. distichus	11.9302	78.9396	no	no
Magdalenafjord; Svalbard	Norway	Arctic	Makarov (2007); Coyer et al. (2011)	F. distichus (including F. evanescens and F. gardneri)	11.0073	79.5624	yes	no
Kiel	Germany	East-Atlantic	Coyer et al. (2006)	F. evanescens	10.1747	54.3674	yes	yes
Malmö Harbor	Sweden	East-Atlantic	Rice et al. (1985)	F. evanescens	13.0228	55.6228	yes	yes
Viken	Sweden	East-Atlantic	Rice et al. (1985)	F. evanescens	12.5627	56.1491	no	yes
Blushoj	Danmark	East-Atlantic	Coyer et al. (2002)	F. evanescens	10.7338	56.1658	yes	yes
Lerhamn	Sweden	East-Atlantic	Rice et al. (1985)	F. evanescens	12.5084	56.2552	yes	yes
Stensmark	Danmark	East-Atlantic	Own observation (Coyer, J.A.)	F. distichus (including F. evanescens and F. gardneri)	10.9588	56.4452	no	yes
Strandby	Danmark	East-Atlantic	Own observation (Coyer, J.A.)	F. distichus (including F. evanescens and F. gardneri)	10.5101	57.4926	no	yes
MacDuff	Scotland	East-Atlantic	Rice et al. (1985)	F. evanescens	-4.16667	57.6333	yes	no
Fraseburgh	Scotland	East-Atlantic	Rice et al. (1985)	F. evanescens	-2.01157	57.6985	yes	no
Fiskebäckskil (Kattegat Sea)	Sweden	East-Atlantic	Coyer et al. (2006)	F. evanescens	11.3935	58.1981	no	no
Lower Dounreay	Scotland	East-Atlantic	Rice et al. (1985)	F. distichus	-3.7487	58.5868	yes	no
Baroni	Scotland	East-Atlantic	Own observation (Coyer, J.A.)	F. distichus (including F. evanescens and F. gardneri)	-3.32729	59.1351	no	no
North Haven	Scotland	East-Atlantic	Rice et al. (1985)	F. evanescens	-1.60056	59.5342	yes	no
North Gavel	Scotland	East-Atlantic	Rice et al. (1985)	F. distichus	-1.59684	59.5416	yes	no
Storsky	Norway	East-Atlantic	Own observation (Coyer, J.A.)	F. distichus (including F. evanescens and F. gardneri)	10.6097	59.659	no	yes
Drobak	Norway	East-Atlantic	Own observation (Coyer, J.A.)	F. distichus (including F. evanescens and F. gardneri)	10.6247	59.6636	no	yes
Smaasky	Norway	East-Atlantic	Own observation (Coyer, J.A.)	F. distichus (including F. evanescens and F. gardneri)	10.6112	59.6649	yes	yes
Graøya	Norway	East-Atlantic	Rice et al. (1985)	F. evanescens	10.552	59.7121	no	yes
Raudskjaer	Norway	East-Atlantic	Rice et al. (1985)	F. evanescens	10.5522	59.8358	no	yes
Fornebu	Norway	East-Atlantic	Heiaas (2008)	F. evanescens	10.6336	59.885	no	yes
Nakkholmen	Norway	East-Atlantic	Rice et al. (1985)	F. evanescens	10.7169	59.8852	no	yes
Bygdøynes	Norway	East-Atlantic	Heiaas (2008)	F. evanescens	10.7003	59.9008	no	yes
Lerwick	Scotland	East-Atlantic	Rice et al. (1985)	F. evanescens	-1.13666	60.1533	yes	no
Bergen	Norway	East-Atlantic	Own observation (Coyer, J.A.)	F. distichus (including F. evanescens and F. gardneri)	5.31975	60.4022	yes	yes
Bergen	Norway	East-Atlantic	Own observation (Coyer, J.A.)	F. distichus (including F. evanescens and F. gardneri)	5.32073	60.4028	no	yes
Bergen	Norway	East-Atlantic	Own observation (Coyer, J.A.)	F. distichus (including F. evanescens and F. gardneri)	5.32041	60.4043	no	yes
Bergen	Norway	East-Atlantic	Own observation (Coyer, J.A.)	F. distichus (including F. evanescens and F. gardneri)	5.32204	60.4061	no	yes
Tvøroyri; Suðuroy	Faeroe Island (Denmark)	East-Atlantic	Coyer et al. (2006)	F. evanescens	-6.82379	61.55	yes	no
Kirkuböur	Faeroe Island (Denmark)	East-Atlantic	Rice et al. (1985)	F. evanescens	-6.76778	61.95	no	no
Argrir	Faeroe Island (Denmark)	East-Atlantic	Rice et al. (1985)	F. distichus	-6.75139	61.985	yes	no
Torshavn	Faeroe Island (Denmark)	East-Atlantic	Rice et al. (1985)	F. evanescens	-6.76996	61.9979	yes	no
Hoyvik	Faeroe Island (Denmark)	East-Atlantic	Rice et al. (1985)	F. evanescens	-6.74869	62.0256	no	no
Streymoy	Faeroe Island (Denmark)	East-Atlantic	Coyer et al. (2011)	F. distichus (including F. evanescens and F. gardneri)	-6.82291	62.0531	yes	no
Vestmanna	Faeroe Island (Denmark)	East-Atlantic	Rice et al. (1985)	F. evanescens	-7.17854	62.1417	no	no
Brimurd	Iceland	East-Atlantic	Rice et al. (1985)	F. distichus; F. evanescens	-20.2675	63.4011	no	no
Heimey	Iceland	East-Atlantic	Own observation (Coyer, J.A.)	F. distichus (including F. evanescens and F. gardneri)	-20.2754	63.4022	no	no
Klaufin	Iceland	East-Atlantic	Rice et al. (1985)	F. distichus; F. evanescens	-20.285	63.4097	no	no
Vestmannaeyjar	Iceland	East-Atlantic	Rice et al. (1985)	F. evanescens	-20.2522	63.4353	no	no
Trondheim	Norway	East-Atlantic	Rice et al. (1985); Coyer et al. (2006)	F. evanescens	10.4441	63.4579	yes	no
Grindavik	Iceland	East-Atlantic	Coyer et al. (2006); Coyer et al. (2011)	F. distichus f. linearis	-22.4566	63.8274	no	no
Vatnsleysa	Iceland	East-Atlantic	Coyer et al. (2006); Laughinghouse et al. (2015)	F. evanescens	-22.1865	64.0155	no	no
Garðskagi	Iceland	East-Atlantic	Coyer et al. (2006); Laughinghouse et al. (2015)	F. distichus	-22.7241	64.0413	no	no
Sandgerði	Iceland	East-Atlantic	Coyer et al. (2006)	F. distichus	-22.6761	64.0818	no	no
Seltjarnarnes	Iceland	East-Atlantic	Own observation (Coyer, J.A.)	F. distichus (including F. evanescens and F. gardneri)	-22.0153	64.1491	no	no
Reykjavik	Iceland	East-Atlantic	Rice et al. (1985)	F. distichus; F. evanescens	-22.0132	64.1641	no	no
Breiðalsvik	Iceland	East-Atlantic	Coyer et al. (2011)	F. distichus	-13.8743	64.7842	yes	no
Olafsvik	Iceland	East-Atlantic	Own observation (Coyer, J.A.)	F. distichus (including F. evanescens and F. gardneri)	-23.726	64.8998	yes	no
Solovetsky Islands	Russia	East-Atlantic	Coyer et al. (2006)	F. evanescens	35.6951	64.9911	yes	no
Snaefellsnes	Iceland	East-Atlantic	Rice et al. (1985)	F. distichus; F. evanescens	-24.5345	65.5028	no	no
Blonduos	Iceland	East-Atlantic	Own observation (Coyer, J.A.)	F. distichus (including F. evanescens and F. gardneri)	-20.4045	65.6799	no	no
Grays Harbor	USA	East-Pacific	Thom (1984)	Fucus distichus subsp. edentatus de la Pyl. (POW.) (=F. garderni)	-124.011	46.9057	yes	no
Tatoosh Island	USA	East-Pacific	Van Alstyne (1989)	F. distichus	-124.739	48.3945	yes	no
Adak; Alaska	USA	East-Pacific	Coyer et al. (2011)	F. distichus (including F. evanescens and F. gardneri)	-176.56	51.9383		no
Attu (Earle Cove); Alaska	USA	East-Pacific	Coyer et al. (2011)	F. distichus (including F. evanescens and F. gardneri)	172.954	52.9766	yes	no
Ketchikan; Alaska	USA	East-Pacific	Lindstrom (2009)	F. evanescens	-131.596	55.2963	yes	no
Sitka; Alaska	USA	East-Pacific	Lindstrom (2009)	F. evanescens	-135.331	57.0477	yes	no
Juneau; Alaska	USA	East-Pacific	Coyer et al. (2006); Coyer et al. (2011); Laughinghouse et al. (2015); Lindstrom (2009)	F. gardneri	-134.309	58.2418	no	no
Pt. Louisa; Alaska	USA	East-Pacific	Coyer, J.A., pers. comm	F. distichus (including F. evanescens and F. gardneri)	-134.616	58.3317	yes	no
Auke Bay; Alaska	USA	East-Pacific	Coyer et al. (2006); Laughinghouse et al. (2015)	F. distichus	-134.667	58.3667	no	no
Knight Island; Prince William Sound; Alaska	USA	East-Pacific	Coyer et al. (2006); Coyer et al. (2011)	F. gardneri	-147.696	60.3642	yes	no
Prince William Sound; Alaska	USA	East-Pacific	Laughinghouse et al. (2015)	F. gardneri	-147.733	60.4833	yes	no
Gosport Harbor	USA	West-Atlantic	Rice et al. (1985)	F. evanescens	-70.6102	42.9803	yes	no
Appledore Island; Maine	USA	West-Atlantic	Coyer et al. (2006); Coyer et al. (2011); Laughinghouse et al. (2015); Lindstrom (2009)	F. distichus subsp. anceps.; F. evanescens; F. distichus	-70.6118	42.9922	yes	no
Jaffrey Pt	USA	West-Atlantic	Rice et al. (1985)	F. evanescens	-70.7106	43.0566	no	no
Pubnico; N.S.	Canada	West-Atlantic	Rice et al. (1985)	F. evanescens	-65.8333	43.75	no	no
Pemaquid Pt.	USA	West-Atlantic	Rice et al. (1985)	F. distichus; F. evanescens	-69.5025	43.8189	no	no
Chamberlain	USA	West-Atlantic	Coleman & Brawley (2005); Pearson & Brawley (1996); Pearson et al. (1998)	F. distichus	-69.4874	43.8747	yes	no
Schoodic Point	USA	West-Atlantic	Coleman & Brawley (2005); Collen & Davison (1999); Pearson & Davidson (1994); Rice et al. (1985)	F. distichus; F. evanescens	-68.0554	44.3351	no	no
Outer Gouldsboro Bay; Maine	USA	West-Atlantic	Laughinghouse et al. (2015)	F. distichus	-67.9667	44.4	no	no
Dry Is; Gouldsboro Bay; Maine	USA	West-Atlantic	Laughinghouse et al. (2015)	F. distichus	-67.9667	44.4167	no	no
Pennant Pt.; N.S.	Canada	West-Atlantic	Rice et al. (1985)	F. distichus	-63.6522	44.4333	yes	no
Fink Cove; N.S.	Canada	West-Atlantic	Rice et al. (1985)	F. distichus; F. evanescens	-63.5514	44.4669	no	no
Polly Cove; N.S.	Canada	West-Atlantic	Rice et al. (1985)	F. evanescens	-63.9	44.4842	yes	no
Cranberry Cove; N.S.	Canada	West-Atlantic	Rice et al. (1985)	F. evanescens	-63.9172	44.4856	no	no
Peggy's Cove	Canada	West-Atlantic	Rice et al. (1985)	F. distichus	-63.9191	44.4922	no	no
Portuguese Cove	Canada	West-Atlantic	Rice et al. (1985)	F. evanescens	-63.5318	44.521	no	no
Black Rock Beach; N.S.	Canada	West-Atlantic	Rice et al. (1985)	F. evanescens	-63.5522	44.6178	yes	no
Shag Rocks; Grand Manan Channel; Maine	USA	West-Atlantic	Laughinghouse et al. (2015)	F. distichus	-67.1	44.7333	no	no
Quoddy Head	USA	West-Atlantic	Rice et al. (1985)	F. distichus; F. evanescens	-66.9508	44.8025	no	no
Aquaforte; Newfoundland	Canada	West-Atlantic	Rice et al. (1985)	F. evanescens	-52.947	46.9988	yes	no
Witless Bay; Newfoundland	Canada	West-Atlantic	Laughinghouse et al. (2015)	F. distichus	-52.8333	47.2833	yes	no
Cape Spear; Newfoundland	Canada	West-Atlantic	Rice et al. (1985)	F. distichus; F. evanescens	-52.6362	47.6159	no	no
Little Harbour; Newfoundland	Canada	West-Atlantic	Rice et al. (1985)	F. evanescens	-53.9452	47.645	no	no
Chance Cove; Newfoundland	Canada	West-Atlantic	Rice et al. (1985)	F. evanescens	-53.8183	47.6833	yes	no
San Juan Island	Canada	West-Atlantic	Dethier & Williams (2009)	F. distichus	-123.006	48.553	yes	no
Sandy Cove Pt.; Newfoundland	Canada	West-Atlantic	Rice et al. (1985)	F. evanescens	-53.7367	48.635	yes	no
Mont Joli	Canada	West-Atlantic	Lamote et al. (2007)	F. distichus subsp. edentatus	-68.0397	48.6852	yes	no
Gaspe	Canada	West-Atlantic	Phaneuf et al. (1999)	F. distichus	-64.3517	48.8066	yes	no
DeCourcy Is.; British Columbia	Canada	West-Atlantic	Laughinghouse et al. (2015); Coyer et al. (2006)	F. evanescens; F. gardneri	-123.8	49.1333	yes	no
Musgrave ledges; Newfoundland	Canada	West-Atlantic	Laughinghouse et al. (2015)	F. distichus	-53.9667	49.45	no	no
Sept-Iles	Canada	West-Atlantic	Phaneuf et al. (1999)	F. distichus	-66.4955	50.0123	yes	no
Arches; Newfoundland	Canada	West-Atlantic	Coyer et al. (2011)	F. distichus (including F. evanescens and F. gardneri)	-57.6488	50.1445	yes	no
Quapitogone Is.; Quebec	Canada	West-Atlantic	Laughinghouse et al. (2015)	F. distichus	-60.1	50.2	yes	no
Fishing Point; St Anthony; NF	Canada	West-Atlantic	Laughinghouse et al. (2015)	F. distichus	-53.2167	51.35	no	no
Nordstead; Newfoundland	Canada	West-Atlantic	Coyer et al. (2011)	F. distichus (including F. evanescens and F. gardneri)	-55.5014	51.5948	yes	no
Cape Onion; Newfoundland	Canada	West-Atlantic	Laughinghouse et al. (2015)	F. distichus	-55.6167	51.6167	no	no
Venison Tickle; Labrador	Canada	West-Atlantic	Laughinghouse et al. (2015)	F. distichus	-55.7833	52.9667	yes	no
Punchbowl; Labrador	Canada	West-Atlantic	Laughinghouse et al. (2015)	F. distichus	-55.75	53.25	yes	no
Adlavik Harbour; Labrador	Canada	West-Atlantic	Laughinghouse et al. (2015)	F. distichus	-58.8333	55.0167	yes	no
E. Kingitok Island; Labrador	Canada	West-Atlantic	Laughinghouse et al. (2015)	F. distichus	-59.8833	55.4333	yes	no
Windy Tickle Harbour; Labrador	Canada	West-Atlantic	Laughinghouse et al. (2015)	F. distichus	-60.3667	55.7667	yes	no
Churchill; MB	Canada	West-Atlantic	Own observation (Hoarau, G.)	F. distichus	-94.174	58.7761	yes	no
Baffin Region	Canada	West-Atlantic	Alariaq K., pers. comm	F. distichus	-65.8242	62.1564	yes	no
Iqaluit	Canada	West-Atlantic	Bozman C., pers. comm.	F. distichus	-68.5126	63.7293	yes	no
Nuuk	Greenland	West-Atlantic	Coyer et al. (2006); Coyer et al. (2011)	F. evanescens	-51.3548	63.8483	yes	no
Nuuk	Greenland	West-Atlantic	Own observation (Smolina, I.)	F. distichus	-51.7221	64.1634	yes	no
Nuuk	Greenland	West-Atlantic	Laughinghouse et al. (2015)	F. evanescens	-51.4	64.1833	yes	no
Cape Dorset	Canada	West-Atlantic	Alariaq, K., pers. comm	F. distichus	-76.5234	64.2428	yes	no
Charatsunai; Muroran; Hokkaido	Japan	West-Pacific	Coyer et al. (2006); Coyer et al. (2011)	F. distichus; F. evanescens	141.02	42.3227	yes	no
Akkeshi; Hokkaido	Japan	West-Pacific	Coyer et al. (2011)	F. distichus (including F. evanescens and F. gardneri)	144.837	43.0211	no	no
Nemuro City; Hokkaido	Japan	West-Pacific	Coyer et al. (2011)	F. distichus (including F. evanescens and F. gardneri)	145.494	43.2687	yes	no
Abashiri (Notoro Bay); Hokkaido	Japan	West-Pacific	Coyer et al. (2011)	F. distichus (including F. evanescens and F. gardneri)	144.183	44.047	yes	no
Uroro; Hokkaido	Japan	West-Pacific	Coyer et al. (2011)	F. distichus (including F. evanescens and F. gardneri)	144.998	44.0752	yes	no
Russkaja Bay	Russia	West-Pacific	Selivanova & Zhigadlova (2009)	F. evanescens	158.457	52.4271	yes	no
Viljuchenskaja Bay	Russia	West-Pacific	Selivanova & Zhigadlova (2009)	F. evanescens	158.47	52.6229	yes	no
Avachinskaja Bay	Russia	West-Pacific	Selivanova & Zhigadlova (2009)	F. evanescens	158.605	52.7815	yes	no
Starichkov Island	Russia	West-Pacific	Selivanova & Zhigadlova (2009)	F. evanescens	158.609	53.0277	yes	no
Sarannaja Bay	Russia	West-Pacific	Selivanova & Zhigadlova (2009)	F. evanescens	166.13	55.3231	yes	no
Karaginsky Island	Russia	West-Pacific	Selivanova (2002)	F. evanescens	164.157	58.778	yes	no
Ossora Bay	Russia	West-Pacific	Selivanova (2002)	F. evanescens	163.229	59.2403	yes	no
Lavrov Bay	Russia	West-Pacific	Selivanova (2002)	F. evanescens	167.097	60.3511	yes	no
Glubokaya Bay	Russia	West-Pacific	Selivanova (2002)	F. evanescens	172.057	61.0808	yes	no
Dezhnev Bay	Russia	West-Pacific	Selivanova (2002)	F. evanescens	173.586	61.7032	yes	no

## Sheet: Table S2
Table S2 Full set of 26 environmental variables with the source of present-day and future grids. See Table S3 in Appendix S1 for extended information on these variables.
number	variable	source present	source future
1	calcite	Bio-ORACLE, (Tyberghein et al., 2012)
2	chlomax	Bio-ORACLE, (Tyberghein et al., 2012)
3	chlomean	Bio-ORACLE, (Tyberghein et al., 2012)
4	chlomin	Bio-ORACLE, (Tyberghein et al., 2012)
5	chlorange	Bio-ORACLE, (Tyberghein et al., 2012)
6	damax	Bio-ORACLE, (Tyberghein et al., 2012)
7	damean	Bio-ORACLE, (Tyberghein et al., 2012)
8	damin	Bio-ORACLE, (Tyberghein et al., 2012)
9	dissox	Bio-ORACLE, (Tyberghein et al., 2012)
10	nitrate	Bio-ORACLE, (Tyberghein et al., 2012)
11	parmax	Bio-ORACLE, (Tyberghein et al., 2012)
12	parmean	Bio-ORACLE, (Tyberghein et al., 2012)
13	ph	Bio-ORACLE, (Tyberghein et al., 2012)
14	phosphate	Bio-ORACLE, (Tyberghein et al., 2012)
15	salinity	Bio-ORACLE, (Tyberghein et al., 2012)	Bio-ORACLE, (Jueterbock et al., 2013)
16	satmax	Bio-ORACLE, (Jueterbock et al., 2013)	Bio-ORACLE, (Jueterbock et al., 2013)
17	satmean	Bio-ORACLE, (Jueterbock et al., 2013)	Bio-ORACLE, (Jueterbock et al., 2013)
18	satmin	Bio-ORACLE, (Jueterbock et al., 2013)	Bio-ORACLE, (Jueterbock et al., 2013)
19	satrange	Bio-ORACLE, (Jueterbock et al., 2013)	Bio-ORACLE, (Jueterbock et al., 2013)
20	silicate	Bio-ORACLE, (Tyberghein et al., 2012)
21	sstmax	Bio-ORACLE, (Tyberghein et al., 2012)	Bio-ORACLE, (Jueterbock et al., 2013)
22	sstmean	Bio-ORACLE, (Tyberghein et al., 2012)	Bio-ORACLE, (Jueterbock et al., 2013)
23	sstmin	Bio-ORACLE, (Tyberghein et al., 2012)	Bio-ORACLE, (Jueterbock et al., 2013)
24	sstrange	Bio-ORACLE, (Tyberghein et al., 2012)	Bio-ORACLE, (Jueterbock et al., 2013)
25	SummerSolstice	new
26	WinterSolstice	new

## Sheet: Table S3
Table S3 Variable selection process for models with a beta-multiplier of 2 that were built only with native occurrence sites. In step one, 21 of 26 variables were removed due to relative model contribution scores <5% and the variable 'sstmin_monthly' was removed due to correlation with the variable of highest contribution: 'sstmax'. Although variable 'chlomin' contributed < 5% in model2, this mod…
				Model 1		Model 2		Model 3
Variable Short Form	Variable	Derivative	Unit	Contri-butions	Correl-ation coeffic-ients	Contri-butions	Correl-ation coeffic-ients	Contri-butions	Correl-ation coeffic-ients
calcite	Calcite	Mean	mol/m3	16.2046	0.202204	24.0813	1	29.1799	0.0975344
chlomax	Chlorophyll	Maximum	mg/m3	0.7526	-	-	-	-	-
chlomean	Chlorophyll	Mean	mg/m3	1.7371	-	-	-	-	-
chlomin	Chlorophyll	Minimum	mg/m3	7.6183	0.187995	4.3989	0.240384	-	-
chlorange	Chlorophyll	Range	mg/m3	2.3038	-	-	-	-	-
damax	Diffuse Attenuation	Maximum	m-1	0.0229	-	-	-	-	-
damean	Diffuse Attenuation	Mean	m-1	0	-	-	-	-	-
damin	Diffuse Attenuation	Minimum	m-1	0.0447	-	-	-	-	-
darange	Diffuse Attenuation	Mean	m-1	1.0142	-	-	-	-	-
nitrate	Nitrate	Mean	µmol/l	8.1968	-0.208952	13.6682	0.0975344	9.4375	1
parmax	Photosynthetically Active Radiation	Maximum	Einstein/m2/day	1.5554	-	-	-	-	-
parmean	Photosynthetically Active Radiation	Mean	Einstein/m2/day	0.0104	-	-	-	-	-
ph	pH	Mean	-	0.1574	-	-	-	-	-
phosphate	Phosphate	Mean	µmol/l	1.4062	-	-	-	-	-
salinity	Salinity	Mean	PSS	0.0522	-	-	-	-	-
satmax	Surface Air Temperature	Maximum	°C	0	-	-	-	-	-
satmean	Surface Air Temperature	Mean	°C	3.783	-	-	-	-	-
satmin	Surface Air Temperature	Minimum	°C	15.0725	0.907222	-	-	-	-
satrange	Surface Air Temperature	Range	°C	0.2625	-	-	-	-	-
silicate	Silicate	Mean	µmol/l	2.238	-	-	-	-	-
sstmax	Sea Surface Temperature	Maximum	°C	31.7584	1	57.8517	0.202204	61.3826	-0.208951
sstmean	Sea Surface Temperature	Mean	°C	3.9675	-	-	-	-	-
sstmin	Sea Surface Temperature	Minimum	°C	1.6749	-	-	-	-	-
sstrange	Sea Surface Temperature	Range	°C	0.1013	-	-	-	-	-
SummerSolstice	SummerSolstice	-	Days	0	-	-	-	-	-
WinterSolstice	WinterSolstice	-	Days	0.0651	-	-	-	-	-
Model Parameters				68		24		19
AICc				3220.56		2711.84		2818.21
AUC.Test				0.83		0.83		0.83
AUC.Diff				0.0687		0.0242		0.0211

## Sheet: Table S4
Table S4 Suitable coastlengths for Fucus distichus under present-day and future projections, given for all coastal regions together and separately for the five regions described in Figure 1 in the manuscript.
Model	Year	Region	Length of suitable coastline (km)
-	2000	All	60452.1
-	2000	West-Atlantic	14769.1
-	2000	East-Atlantic	9230.77
-	2000	West-Pacific	11230.8
-	2000	East-Pacific	13678.2
-	2000	Arctic	11543.2
A1B	2100	All	96534.1
A1B	2100	West-Atlantic	19967.6
A1B	2100	East-Atlantic	6886.24
A1B	2100	West-Pacific	10771.4
A1B	2100	East-Pacific	8867.07
A1B	2100	Arctic	50041.8
B1	2100	All	93908
B1	2100	West-Atlantic	19944.3
B1	2100	East-Atlantic	8590.82
B1	2100	West-Pacific	11812
B1	2100	East-Pacific	10849.3
B1	2100	Arctic	42711.5
A2	2100	All	101474
A2	2100	West-Atlantic	19866.5
A2	2100	East-Atlantic	6277.23
A2	2100	West-Pacific	9603.8
A2	2100	East-Pacific	10230.9
A2	2100	Arctic	55495.4
A1B	2200	All	103670
A1B	2200	West-Atlantic	18399.3
A1B	2200	East-Atlantic	5611.63
A1B	2200	West-Pacific	10361.4
A1B	2200	East-Pacific	9149.6
A1B	2200	Arctic	60148.3
B1	2200	All	93110.3
B1	2200	West-Atlantic	19938.3
B1	2200	East-Atlantic	6896.09
B1	2200	West-Pacific	11143.9
B1	2200	East-Pacific	10343
B1	2200	Arctic	44789.1

## Sheet: Table S5
Table S5 Niche identities between Fucus distichus and three temperate macroalgal species in present-day and future projections. Identities are given for all coastal regions together and separately for the five regions described in Figure 1 in the manuscript.
Species	Model	Year	Region	Niche identity
Fucus serratus	-	2000	All	0.220038
Fucus serratus	-	2000	West-Atlantic	1.11022e-16
Fucus serratus	-	2000	East-Atlantic	0.437429
Fucus serratus	-	2000	West-Pacific	0
Fucus serratus	-	2000		0
Fucus serratus	-	2000	Arctic	0.381666
Fucus serratus	A1B	2100	All	0.2095
Fucus serratus	A1B	2100	West-Atlantic	0.00705513
Fucus serratus	A1B	2100	East-Atlantic	0.455453
Fucus serratus	A1B	2100	West-Pacific	0
Fucus serratus	A1B	2100	East-Pacific	0
Fucus serratus	A1B	2100	Arctic	0.289655
Fucus serratus	B1	2100	All	0.252913
Fucus serratus	B1	2100	West-Atlantic	0.0363703
Fucus serratus	B1	2100	East-Atlantic	0.54782
Fucus serratus	B1	2100	West-Pacific	0
Fucus serratus	B1	2100	East-Pacific	0
Fucus serratus	B1	2100	Arctic	0.338787
Fucus serratus	A2	2100	All	0.322013
Fucus serratus	A2	2100	West-Atlantic	0.416148
Fucus serratus	A2	2100	East-Atlantic	0.436922
Fucus serratus	A2	2100	West-Pacific	0
Fucus serratus	A2	2100	East-Pacific	0
Fucus serratus	A2	2100	Arctic	0.369606
Fucus serratus	A1B	2200	All	0.183036
Fucus serratus	A1B	2200	West-Atlantic	0.191052
Fucus serratus	A1B	2200	East-Atlantic	0.448906
Fucus serratus	A1B	2200	West-Pacific	0
Fucus serratus	A1B	2200	East-Pacific	0
Fucus serratus	A1B	2200	Arctic	0.215862
Fucus serratus	B1	2200	All	0.190357
Fucus serratus	B1	2200	West-Atlantic	0
Fucus serratus	B1	2200	East-Atlantic	0.464805
Fucus serratus	B1	2200	West-Pacific	0
Fucus serratus	B1	2200	East-Pacific	0
Fucus serratus	B1	2200	Arctic	0.269851
Fucus vesiculosus	-	2000	All	0.264098
Fucus vesiculosus	-	2000	West-Atlantic	0.0163083
Fucus vesiculosus	-	2000	East-Atlantic	0.460501
Fucus vesiculosus	-	2000	West-Pacific	0
Fucus vesiculosus	-	2000	East-Pacific	0
Fucus vesiculosus	-	2000	Arctic	0.577647
Fucus vesiculosus	A1B	2100	All	0.204961
Fucus vesiculosus	A1B	2100	West-Atlantic	0.074215
Fucus vesiculosus	A1B	2100	East-Atlantic	0.431677
Fucus vesiculosus	A1B	2100	West-Pacific	0
Fucus vesiculosus	A1B	2100	East-Pacific	0
Fucus vesiculosus	A1B	2100	Arctic	0.277157
Fucus vesiculosus	B1	2100	All	0.23349
Fucus vesiculosus	B1	2100	West-Atlantic	0.142417
Fucus vesiculosus	B1	2100	East-Atlantic	0.470024
Fucus vesiculosus	B1	2100	West-Pacific	0
Fucus vesiculosus	B1	2100	East-Pacific	0
Fucus vesiculosus	B1	2100	Arctic	0.306884
Fucus vesiculosus	A2	2100	All	0.307867
Fucus vesiculosus	A2	2100	West-Atlantic	0.447254
Fucus vesiculosus	A2	2100	East-Atlantic	0.195903
Fucus vesiculosus	A2	2100	West-Pacific	0
Fucus vesiculosus	A2	2100	East-Pacific	0
Fucus vesiculosus	A2	2100	Arctic	0.366825
Fucus vesiculosus	A1B	2200	All	0.147385
Fucus vesiculosus	A1B	2200	West-Atlantic	0.113395
Fucus vesiculosus	A1B	2200	East-Atlantic	0.394722
Fucus vesiculosus	A1B	2200	West-Pacific	0
Fucus vesiculosus	A1B	2200	East-Pacific	0
Fucus vesiculosus	A1B	2200	Arctic	0.170969
Fucus vesiculosus	B1	2200	All	0.185656
Fucus vesiculosus	B1	2200	West-Atlantic	0.0785088
Fucus vesiculosus	B1	2200	East-Atlantic	0.430723
Fucus vesiculosus	B1	2200	West-Pacific	0
Fucus vesiculosus	B1	2200	East-Pacific	0
Fucus vesiculosus	B1	2200	Arctic	0.269338
Ascophyllum nodosum	-	2000	All	0.278556
Ascophyllum nodosum	-	2000	West-Atlantic	0.00110919
Ascophyllum nodosum	-	2000	East-Atlantic	0.538573
Ascophyllum nodosum	-	2000	West-Pacific	0
Ascophyllum nodosum	-	2000	East-Pacific	0
Ascophyllum nodosum	-	2000	Arctic	0.511877
Ascophyllum nodosum	A1B	2100	All	0.201499
Ascophyllum nodosum	A1B	2100	West-Atlantic	0.0833766
Ascophyllum nodosum	A1B	2100	East-Atlantic	0.426693
Ascophyllum nodosum	A1B	2100	West-Pacific	0
Ascophyllum nodosum	A1B	2100	East-Pacific	0
Ascophyllum nodosum	A1B	2100	Arctic	0.253288
Ascophyllum nodosum	B1	2100	All	0.246995
Ascophyllum nodosum	B1	2100	West-Atlantic	0.0176385
Ascophyllum nodosum	B1	2100	East-Atlantic	0.599888
Ascophyllum nodosum	B1	2100	West-Pacific	0
Ascophyllum nodosum	B1	2100	East-Pacific	0
Ascophyllum nodosum	B1	2100	Arctic	0.313881
Ascophyllum nodosum	A2	2100	All	0.0857019
Ascophyllum nodosum	A2	2100	West-Atlantic	0
Ascophyllum nodosum	A2	2100	East-Atlantic	0.158005
Ascophyllum nodosum	A2	2100	West-Pacific	0
Ascophyllum nodosum	A2	2100	East-Pacific	0
Ascophyllum nodosum	A2	2100	Arctic	0.11829
Ascophyllum nodosum	A1B	2200	All	0.1874
Ascophyllum nodosum	A1B	2200	West-Atlantic	0.109846
Ascophyllum nodosum	A1B	2200	East-Atlantic	0.485017
Ascophyllum nodosum	A1B	2200	West-Pacific	0
Ascophyllum nodosum	A1B	2200	East-Pacific	0
Ascophyllum nodosum	A1B	2200	Arctic	0.21034
Ascophyllum nodosum	B1	2200	All	0.220813
Ascophyllum nodosum	B1	2200	West-Atlantic	0.139709
Ascophyllum nodosum	B1	2200	East-Atlantic	0.513494
Ascophyllum nodosum	B1	2200	West-Pacific	0
Ascophyllum nodosum	B1	2200	East-Pacific	0
Ascophyllum nodosum	B1	2200	Arctic	0.263924

## Sheet: Table S6
Table S6 Environmental conditions at the realized and predicted southern distribution edges of Fucus distichus. See Table S3 in Appendix S1 for extended information on the 26 variables.
location	West Atlantic		East Atlantic			West Pacific		East Pacific
niche	realized	predicted	realized native	realized introduced	predicted	realized	predicted	realized	predicted
longitude	-70.6102	-66.4583	-4.16667	10.1747	-9.04167	141.02	141.958	-124.011	-122.792
latitude	42.9803	41.375	57.6333	54.3674	37.7917	42.3227	39.625	46.9057	34.375
calcite	0.000936	0.000344	0.001395	0.00085	0.000204	0.000648	0.000262	0.011881	0.000184
chlomax	12.942	1.675	31.175	35.508	1.356	2.293	1.587	8.47	0.663
chlomean	4.819	0.901	10.059	27.249	0.688	1.056	0.631	8.47	0.479
chlomin	1.381	0.404	1.928	20.027	0.351	0.464	0.302	8.47	0.275
chlorange	11.561	1.271	29.247	15.481	1.005	1.829	1.285	0	0.388
damax	0.375	0.147	0.489	0.61	0.109	0.176	0.145	0.342	0.094
damean	0.241	0.114	0.304	0.472	0.089	0.118	0.089	0.342	0.077
damin	0.144	0.07	0.151	0.378	0.063	0.077	0.057	0.342	0.055
nitrate	4.082	1.906	4.805	3.087	2.062	2.949	3.342	4.162	1.043
parmax	48.697	48.823	40.544	45.052	59.274	43.126	43.687	52.069	51.186
parmean	31.433	30.71	28.394	34.351	38.283	29.115	30.166	31.506	35.815
ph	8.064	8.145	8.203	8.036	8.19	8.17	8.24	8.171	8.177
phosphate	0.7215	0.3593	0.4932	0.6252	0.1305	0.3106	0.3914	0.7758	0.4657
salinity	31.107	32.54	34.535	14.66	36.138	32.618	33.373	20.463	33.152
satmax	22.508	21.675	15.546	20.878	24.306	22.853	24.773	17.822	19.003
satmean	9.192	11.332	5.816	8.003	17.21	8.15	9.924	9.314	14.541
satmin	-4.579	0.433	-3.419	-5.422	9.928	-4.918	-2.547	1.651	10.636
satrange	27.087	21.242	18.965	26.3	14.378	27.771	27.319	16.171	8.367
silicate	5.072	2.273	3.244	14.971	1.235	8.523	8.582	22.971	3.477
sstmax	18.801	18.359	14.706	18.788	19.1	21.054	20.266	14.225	17.566
sstmean	10.196	10.588	8.849	9.319	17.014	11.311	13.627	11.145	14.89
sstmin	2.851	4.231	4.461	1.344	14.9	3.142	7.073	8.427	13.123
sstrange	15.95	14.128	10.245	17.444	4.2	17.912	13.193	5.798	4.443
SummerSolstice	15.18	15	17.76	16.97	14.62	15.1	14.81	15.68	14.3
WinterSolstice	8.82	9	6.24	7.03	9.38	8.9	9.19	8.32	9.7

## Sheet: References
References Appendix S1
Aguilera, J., Karsten, U., Lippert, H., Vögele, B., Philipp, E., Hanelt, D. & Wiencke, C. (1999) Effects of solar radiation on growth, photosynthesis and respiration of marine macroalgae from the Arctic. Marine Ecology Progress Series, 191, 109–119.
Coleman, M. & Brawley, S. (2005) Spatial and temporal variability in dispersal and population genetic structure of a rockpool alga. Marine Ecology Progress Series, 300, 63–77.
Collén, J. & Davison, I.R. (1999) Reactive oxygen production and damage in intertidal Fucus spp. (Phaeophyceae). Journal of Phycology, 35, 54–61.
Coyer, J.A., Peters, A.F., Hoarau, G., Stam, W.T. & Olsen, J.L. (2002) Inheritance patterns of ITS1, chloroplasts and mitochondria in artificial hybrids of the seaweeds Fucus serratus and F. evanescens (Phaeophyceae). European Journal of Phycology, 37, 173–178.
Coyer, J.A., Hoarau, G., Secq, M.-P.O.-L., Stam, W.T. & Olsen, J.L. (2006) A mtDNA-based phylogeny of the brown algal genus Fucus (Heterokontophyta; Phaeophyta). Molecular Phylogenetics and Evolution, 39, 209–222.
Coyer, J.A., Hoarau, G., Van Schaik, J., Luijckx, P. & Olsen, J.L. (2011) Trans-Pacific and trans-Arctic pathways of the intertidal macroalga Fucus distichus L. reveal multiple glacial refugia and colonizations from the North Pacific to the North Atlantic. Journal of Biogeography, 38, 756–771.
Cross, W.E. (1987) Effects of experimental releases of oil and dispersed oil on Arctic nearshore macrobenthos. III. Macroalgae. 40, 211–219.
Dethier, M.N. & Williams, S.L. (2009) Seasonal stresses shift optimal intertidal algal habitats. Marine Biology, 156, 555–567.
Dummermuth, A.L., Karsten, U., Fisch, K.M., König, G.M. & Wiencke, C. (2003) Responses of marine macroalgae to hydrogen-peroxide stress. Journal of Experimental Marine Biology and Ecology, 289, 103–121.
Fredriksen, S. & Kile, M. (2012) The algal vegetation in the outer part of Isfjorden, Spitsbergen: revisiting Per Svendsen’s sites 50 years later. Polar Research, 31.
Heiaas, H. (2008) Measuring photosynthetic efficiency in brown macro algae in situ: a good biomarker for photosynthesis inhibitors? PhD Thesis. University of Oslo, Oslo.
Jueterbock, A., Tyberghein, L., Verbruggen, H., Coyer, J.A., Olsen, J.L. & Hoarau, G. (2013) Climate change impact on seaweed meadow distribution in the North Atlantic rocky intertidal. Ecology and Evolution, 3, 1356–1373.
Karsten, U. (2007) Research note: salinity tolerance of Arctic kelps from Spitsbergen. Phycological Research, 55, 257–262.
Kühl, M., Glud, R.N., Borum, J., Roberts, R. & Rysgaard, S. (2001) Photosynthetic performance of surface-associated algae below sea ice as measured with a pulse-amplitude-modulated (PAM) fluorometer and O2 microsensors. Marine Ecology Progress Series, 223, 1–14.
Lamote, M., Johnson, L.E. & Lemoine, Y. (2007) Interspecific differences in the response of juvenile stages to physical stress: fluorometric responses of fucoid embryos to variation in meteorological conditions. Journal of Phycology, 43, 1164–1176.
Lindstrom, S.C. (2009) The biogeography of seaweeds in Southeast Alaska. Journal of biogeography, 36, 401–409.
Makarov, M.V. (2007) Amoung bays and gulfs of the Kola Peninsula. Russian. News of IPY. International polar year 2007/08 in the Russian Federation and around the world, 9-10.
Obluchinskaya, E.D., Voskoboinikov, G.M. & Galynkin, V.A. (2002) Contents of alginic acid and fuccidan in Fucus algae of the Barents Sea. Applied Biochemistry and Microbiology, 38, 186–188.
Pearson, G.A. & Brawley, S.H. (1996) Reproductive ecology of Fucus distichus (Phaeophyceae): An intertidal alga with successful external fertilization. Marine Ecology-Progress Series, 143, 211–223.
Pearson, G.A. & Davison, I.R. (1994) Freezing stress and osmotic dehydration in Fucus distichus (Phaeophyta): evidence for physiological similarity. Journal of Phycology, 30, 257–267.
Pearson, G.A., Serrao, E.A. & Brawley, S.H. (1998) Control of gamete release in fucoid algae: Sensing hydrodynamic conditions via carbon acquisition. Ecology, 79, 1725–1739.
Phaneuf, D., Côté, I., Dumas, P., Ferron, L.A. & LeBlanc, A. (1999) Evaluation of the contamination of marine algae (seaweed) from the St. Lawrence River and likely to be consumed by humans. Environmental Research, 80, S175–S182.
Rice, E.L., Kenchington, T.J. & Chapman, a.R.O. (1985) Intraspecific geographic-morphological variation patterns in Fucus distichus and F. evanescens. Marine Biology, 88, 207–215.
Selivanova, O.N. (2002) Marine benthic algae of the Russian coasts of the Bering Sea (from Ozernoi Gulf to Dezhnev Bay, including Karaginskii Island). Constancea, 83.
Selivanova, O.N. & Zhigadlova, G.G. (2009) Marine benthic algae of the South Kamchatka state wildlife sanctuary (Kamchatka, Russia). Botanica Marina, 52, 317–329.
Smolina, I. (2012) Climate change in the Arctic intertidal: Response of the seaweeds Fucus distichus to rising temperatures. MSc Thesis. University of Nordland, Bodø.
Thom, R. (1984) Composition, habitats, seasonal changes and productivity of macroalgae in Grays Harbor Estuary, Washington. Estuaries, 7, 51–60.
Tyberghein, L., Verbruggen, H., Pauly, K., Troupin, C., Mineur, F. & De Clerck, O. (2012) Bio-ORACLE: a global environmental dataset for marine species distribution modelling. Global Ecology and Biogeography, 21, 272–281.
Van Alstyne, K.L. (1989) Adventitious branching as a herbivore-induced defense in the intertidal brown alga Fucus distichus. Marine Ecology Progress Series, 56, 169–176.
Voskoboinikov, G. et al. (2009) Detection of the tolerance range of marine hydrobionts exposed to a spectrum of environmental factors (using year-round aquacomplex). Russian. The study of marine ecosystems and the development of technology for conservation of biological resources in the Russian seas in terms of increasing impact on marine environment of natural and anthropogenic factors Unpublish…
Weslawski, J.M., Wiktor, J., Zajaczkowski, M. & Swerpel, S. (1993) Intertidal zone of Svalbard. Polar Biology, 13, 73–79.
